# Supplementary material for: A public dataset of running biomechanics and the effects of running speed on lower extremity kinematics and kinetics
Source: PeerJ. 2017 May 9;5:e3298. doi: 10.7717/peerj.3298 (PMC5426356; doi:10.7717/peerj.3298)
Supplement: Supplemental Information 1 — This supplemental material presents a script that exemplifies the basic data analysis steps taken to calculate the discrete variables presented in the companion manuscript. [file peerj-05-3298-s001.m]

%% Running Biomechanics Data Set (RBDS) analysis. 
% Reginaldo K Fukuchi, Mar 2017, reginaldo.fukuchi@ufabc.edu.br

% This supplemental material presents a script that exemplifies the basic data analysis 
% steps taken to calculate the discrete variables presented in the companion manuscript.

% Fukuchi RK, Fukuchi CA and Duarte M (2017). A public data set of running biomechanics 
% and the effects of running speed on lower extremity kinematics and kinetics. PeerJ Preprints.

% In addition, it demonstrates plots of angles, moments, powers and ground
% reaction force curves displayed in the manuscript.

% Some of the steps have been reduced to minimize clutter, but the user
% should be able to adapt this code to any given file structure.

%% Select the directory where the processed files are located
fileDir = uigetdir;
%% Importing processed data files

% Subject 1
xP = importdata([fileDir filesep 'RBDS001processed.txt']);

time = xP.data(:,1);  % time normalized vector

varName = 'RhipAngZ25'; % Hip Sagittal Angle at 2.5 m/s

% Find the column corresponding to the variable based on the file header
iVar = strcmp(varName,xP.colheaders(1,:));

xX = xP.data(:,iVar);

% Calculating global maximum and minimum values using max and min functions
[maxVal,imaxVal] = max(xX);
[minVal,iminVal] = min(xX);
%% Ground reaction forces (GRF) impulse calculation based on the area under
% the curves
grfName = 'RgrfX25'; % GRF in the A-P direction

% Find the column corresponding to the variable based on the file header
iGRF = strcmp(grfName,xP.colheaders);

xGRF = xP.data(:,iGRF);

% Finding values greater and lower than zero
iGRFgt0 = find(xGRF > 0);
iGRFlt0 = find(xGRF < 0);

% Calculating GRF Impulse from GRF curves using trapz function
impGRFpos = trapz(time(iGRFgt0)/length(time),xGRF(iGRFgt0));
impGRFneg = trapz(time(iGRFlt0)/length(time),xGRF(iGRFlt0));
%% Joint work calculation based on the area under the joint power curves
powName = 'RhipPow25'; % Hip joint power

% Find the column corresponding to the variable based on the file header
iPow = strcmp(powName,xP.colheaders);

xPow = xP.data(:,iPow);

% Finding values greater and lower than zero
iPowgt0 = find(xPow > 0);
iPowlt0 = find(xPow < 0);

% Calculating GRF Impulse from GRF curves using trapz function
posPower = trapz(time(iPowgt0)/length(time),xPow(iPowgt0));
negPower = trapz(time(iPowlt0)/length(time),xPow(iPowlt0));
%% Example of batching processing the data. This can be used to open the 
% processed files and generate plots of angles, moments, powers and GRFs.
nsubjs = 1; % Change this parameter according to the number of subjects to be processed.

%% Other parameters 
speed     = [2.5,3.5,4.5]; % running speeds in m/s
joints    = {'hip','knee','ankle'}; % lower extremity joints
axesXYZ   = {'X','Y','Z'}; % Reference system
side      = {'R','L'}; % Limb side
varType   = {'Ang','Mom','Pow','grf'}; % Biomechanical variable types

% Parameters for plotting data
show   = 1; % control for displaying graphs 
cor    = {'b','r'}; symbol = {'-','-.',':'};
ngs = length(speed); % number of different gait speeds

for is = 1:length(side)
    hcurve = [];
    for ivar = 1:length(varType)
        for ij = 1:length(joints)
            for igs = 1:length(speed)
                for xyz = 1:length(axesXYZ)
                    nrows = 3; ncols = 3;
                    
                    step = xyz; stride = ij;
                    
                    if ivar == 3 % Joint power header names
                        % scalar joint power only joints, no xyz
                        xyz = 1; axesXYZ = {''};
                        
                        % Subplot parameters
                        step = ij; stride = 1; nrows = 1; ncols = 3;
                        
                    elseif ivar == 4 % GRF header names
                        % GRF only xyz, no joints
                        ij = 1; joints = {''};
                        
                        % Subplot parameters
                        nrows = 1; ncols = 3; step = xyz; stride = 1;
                    end
                    
                    varName = strcat(side{is},joints{ij},varType{ivar},...
                        axesXYZ{xyz},num2str(speed(igs)*10));
                    
                    xXx = []; %create empty variable
                    
                    for isubj = 1:nsubjs
                        % Import files
                        subLabel = ['RBDS0' num2str(isubj,'%02i')]; % Subject label
                        xP = importdata([fileDir filesep subLabel 'processed.txt']);
                        
                        % Find the column corresponding to the variable based on the header
                        iVar = find(strcmp(varName,xP.colheaders));
                        
                        xX = xP.data(:,iVar);
                        
                        xXx = [xXx xX]; % Concatenate data of different subjects                          
                    end
                    
                    % Generate the average curves across subjects
                    if show
                        time = xP.data(:,1); % time normalized vector
                        nvars = length(varType); % Number of variable types
                        
                        figure((nvars*is-nvars)+ivar)
                        subplot(nrows,ncols,(3*stride-3)+step)
                        % Ploting average curve across subjects
                        hcurve = plot(time,mean(xXx,2),...
                            strcat(cor{is},symbol{igs}));
                        set(hcurve,'Linewidth',2)
                        hold on, xlim([0 100])
                        xlabel('Gait cycle [%]'), ylabel(varName)
                        
                        hleg(igs) = hcurve;
                    end
                    
                    % Update cell arrays
                    joints    = {'hip','knee','ankle'}; % lower extremity joints
                    axesXYZ   = {'X','Y','Z'}; % Reference system
                    
                end
                % Creating legend for the curves
                legText{igs} = strcat(num2str(speed(igs)),' m/s');                
                
            end            
        end
        % Legend of the graphs
        legend(hleg,legText)
    end
end

%% Load and visualize the marker position during standing calibration trial for subject 1
% Select the directory where the raw files are located
fileDir = uigetdir;

%% Import data
xS = importdata([fileDir filesep 'RBDS01static.txt']);

timeS = xS.data(:,1);

markerLabelS = xS.colheaders(2:end);
markerLabelS2 = markerLabelS(1:3:end-2);

dataS = xS.data(:,2:end);
%% 3D plot of static markers
figure
subplot(1,2,1)

for i = 1:size(dataS,2)/3
    % Showing standing calibration markers
    h1(i) = plot3(mean(dataS(:,3*i)),mean(dataS(:,3*i-2)),mean(dataS(:,3*i-1)),'bo'); hold on
    
    % Assigning label to markers
    text(mean(dataS(:,3*i)),mean(dataS(:,3*i-2)),mean(dataS(:,3*i-1)),[' ' num2str(i)])
    
    leg{i} = [num2str(i) '-' markerLabelS2{i}];
end

% Plotting Lab coordinate system
h2 = plot3([500 500+250],[500 500],[0 0],'b-');
h3 = plot3([500 500],[500 500+250],[0 0],'r-');
h4 = plot3([500 500],[500 500],[0 250],'g-');

set([h2 h3 h4],'Linewidth',2)

xlabel('Z-axis'), ylabel('X-axis'), zlabel('Y-axis')
% view([180 0]) % force figure to be displayed in this view.

axis equal
axis([450 1600 400 1250 0 1500])
grid

% Showing legend of markers
lg = legend(h1,leg);

set(lg,'Position',[0.6629 0.0906 0.1010 0.8261])
set(gca,'CameraPosition',[320.9143 9.7713e+03 5.9311e+03])

%% Import markers during running at 2.5 m/s for subject 1
xD = importdata([fileDir filesep 'RBDS01runT35markers.txt']);

timeD = xD.data(:,1); % time vector

markerLabelD = xD.colheaders(2:end);
markerLabelD2 = markerLabelD(1:3:end-2);

dataD = xD.data(:,2:end);
%% Import forces during running at 2.5 m/s for subject 1
xF = importdata([fileDir filesep 'RBDS01runT35forces.txt']);

timeF = xF.data(:,1);

dataF = xF.data(:,2:end);
%% Making animation
markers = dataD;
CoPz = dataF(1:2:end,6);
CoPx = dataF(1:2:end,4);
Fz   = dataF(1:2:end,3);
Fy   = dataF(1:2:end,2);
Fx   = dataF(1:2:end,1);

% Treadmill dimensions
widthT  = 486;
lengthT = 1800;

% Position of the geometric center of the treadmill in the lab
centerTposition = [2149 0 976.7];

corner1 = [centerTposition(1)-lengthT/2 0 centerTposition(3)-widthT/2];
corner2 = [corner1(1) corner1(2) corner1(3)+widthT];
corner3 = [corner1(1)+lengthT corner1(2) corner2(3)];
corner4 = [corner3(1) corner3(2) corner1(3)];

n2cm = .75; % Newtons to cm
figure
for i = 1:10:size(markers,1)
    
    % Plotting markers
    plot3(markers(i,3:3:end),markers(i,1:3:end-2),markers(i,2:3:end-1),'o'), hold on
    
    % Plotting force platform borders
    plot3([corner1(3) corner2(3) corner3(3) corner4(3) corner1(3)],...
        [corner1(1) corner2(1) corner3(1) corner4(1) corner1(1)],...
        [corner1(2) corner2(2) corner3(2) corner4(2) corner1(2)],...
        'ko-')
    
    
    % Force plate area
    hFP = fill3([corner1(3) corner2(3) corner3(3) corner4(3)],...
        [corner1(1) corner2(1) corner3(1) corner4(1)],...
        [corner1(2) corner2(2) corner3(2) corner4(2)],...
        [0 0 0]);
    
    hFP.FaceAlpha = 0.5; % Setting transparent filling
    
    % Plotting GRF vector
    hArrow = plot3([CoPz(i) CoPz(i)+Fz(i)/n2cm],[CoPx(i) CoPx(i)+Fx(i)/n2cm],[0 Fy(i)/n2cm],'k-');
    
    hArrow.LineWidth = 2;
    
    grid on
    axis equal, axis([750 1300 1500 3200 0 1500])
    
    hold off
    pause(0.1)
end
